# Supplementary material for: Identification of modules and functional analysis in CRC subtypes by integrated bioinformatics analysis
Source: PLoS One. 2019 Aug 30;14(8):e0221772. doi: 10.1371/journal.pone.0221772 (PMC6716647; doi:10.1371/journal.pone.0221772)
Supplement: S1 Table — (XLSX) [file pone.0221772.s001.xlsx]

## Sheet: Sheet1
Supplementary table 1
	number of total modules	modules	enriched	nubmer of enriched processes	number of genes in the module
CMS1	10	MCM10/CDC45/KPNA2			30
		IL6	þ	19	23
		COL5A2/THBS2	þ	9	9
		DEFA5/REG3A			5
		KRT6A/SPRR1A			5
		COL1A2	þ	1	11
		PTGS2			3
		FCGR3B			3
		HOXB6	þ	1	3
		CLDN2			3
CMS2	21	KIF18B	þ	17	83
		EMG1	þ	2	25
		CXCL1	þ	21	12
		LCN2			7
		LSM5	þ	2	7
		SPP1	þ		7
		EIF2S2	þ	2	11
		TEX10			7
		PCSK9			4
		REG3A			4
		CEL/INSIG1			8
		CHEK2			3
		MYC	þ	2	5
		ITGB3BP			3
		FANCG			3
		CETN2	þ		3
		AXIN2	þ		5
		PNPT1			11
		ASB9			3
		GPR143			3
		KRT80			3
CMS3	7	KPNA2			14
		GPSM2/AGT/CCL20	þ	7	9
		DEFA5			6
		LCN2			10
		AXIN2			8
		NOB1			3
		PPAP2C			3
CMS4	12	CDK1	þ	8	48
		IL6	þ	22	22
		MYC	þ	15	34
		SPP1	þ	5	21
		SFRP4	þ	3	32
		LPL	þ	1	5
		MTHFD2			6
		FCGR3B			8
		MMP9	þ		12
		CDC7			3
		KRT80			3
		NIT2			3
		SLC6A6			3
		IL6
